# Supplementary material for: Is There a Universal Endurance Microbiota?
Source: Microorganisms. 2022 Nov 9;10(11):2213. doi: 10.3390/microorganisms10112213 (PMC9692344; doi:10.3390/microorganisms10112213)
Supplement: Supplementary file 1 [file microorganisms-10-02213-s001.zip]

Archive with 1 entries (1 files):
- microorganisms-1958588-supplementary.pdf
